# Supplementary material for: High-Resolution Maps of Material Stocks in Buildings and Infrastructures in Austria and Germany
Source: Environ Sci Technol. 2021 Feb 18;55(5):3368–79. doi: 10.1021/acs.est.0c05642 (PMC7931449; doi:10.1021/acs.est.0c05642)
Supplement: Supplementary file 2 — es0c05642_si_002.xlsx [file es0c05642_si_002.xlsx]

## Sheet: title
Supplementary Data Spreadsheet
Content		Sheet
1	Material intensity data for Germany	1_MI_GER
2	Material intensity data for Austria	2_MI_AUT
3	Detailed results of material stocks in Germany	3_GER_stocks
4	Detailed results of material stocks in Austria	4_AUT_stocks
List of references
	Gassner, A., J. Lederer, and J. Fellner. 2020. Material Stock Development of the Transport Sector in the City of Vienna. Journal of Industrial Ecology.
	Gassner, A., J. Lederer, G. Kanitschar, M. Ossberger, and J. Fellner. 2018. Extended ecological footprint for different modes of urban public transport: The case of Vienna, Austria. Land Use Policy 72: 85–99.
	Haban, F. 2016. Theoretische und experimentelle Untersuchungen an Spannbetonschwellen, Dissertation, Technische Universität München, Ingenieurfakultät Bau Geo Umwelt
	Holzforschung Austria. 2018. Imprägnierung von Buchenholzschwellen mit potentiellen Kreosot-Alternativen March 21, SGH-Mitgliederversammlung Hüfingen/Donaueschingen.
	Knappe, F., J. Reinhardt, T. Bergmann, and M. Mottschall. 2015. Substitution von Primärrohstoffen im Straßen- und Wegebau durch mineralische Abfälle und Bodenaushub; Stoffströme und Potenziale unter Berücksichtigung von Neu-, Aus- und Rückbau sowie der Instandsetzung: 95.
	IOER-Database. 2020. Information Portal for Structural data. http://ioer-bdat.de/en/.
	Lanau, M. and G. Liu. 2020. Developing an Urban Resource Cadaster for Circular Economy: A Case of Odense, Denmark. Environmental Science & Technology 54(7): 4675–4685.
	Lederer, J., A. Gassner, F. Keringer, U. Mollay, C. Schremmer, and J. Fellner. 2020. Material Flows and Stocks in the Urban Building Sector: A Case Study from Vienna for the Years 1990–2015. Sustainability 12(1): 300.
	Steger, S., M. Fekkak, and D.S. Bringezu. 2011. Materialbestand und Materialflüsse in Infrastrukturen. Meilensteinbericht des Arbeitspakets 2.3 des Projekts “Materialeffizienz und Ressourcenschonung” (MaRess): 268.
	Virág, D., F. Krausmann, and D. Wiedenhofer. in prep. The Stock-Flow-Service Nexus of personal mobility in an urban context. Analyzing the mobility system using a stock-driven modelling approach for the case of Vienna.
	Wiedenhofer, D., J.K. Steinberger, N. Eisenmenger, and W. Haas. 2015. Maintenance and Expansion: Modeling Material Stocks and Flows for Residential Buildings and Transportation Networks in the EU25: Stocks and Flows in the EU25. Journal of Industrial Ecology 19(4): 538–551.

## Sheet: 1_MI_GER
Tag	Iron/steel	copper	aluminum	all other metals	concrete (cement + aggregate)	bricks	Glass	Aggregate (except for concrete)	all other minerals	timber	other biomass-based materials (including boards, etc)	bitumen	all other fossil fuel based materials	Overall total material intensity	Source & Assumption	UNIT
Garage/lightweight building [kg/m3]	2.02883	0.226581	0	0.0643095	146.923	0	0	67.1955	18.3324	38.2259	0	0	0.00491571	273.002	Lanau et al. 2020	kg/m3 above surface volume
Single-family residential buildings [kg/m3]	19.9134	0	0.0669988	0	205.511	46.9325	1.38679	33.0574	208.911	11.2212	2.86599	0.244042	1.06626	531.177	IOER-Database 2020	kg/m3 above surface volume
Multi-family buildings [kg/m3]	21.5195	0	0	0.0182446	202.07	88.412	0.596625	23.0157	114.849	4.43235	1.66485	0.695231	0.570068	457.844	IOER-Database 2020	kg/m3 above surface volume
Multi-family high-rise buildings (>30m) [kg/m3]	30.7436	0	0	0	281.445	0	0.582878	5.12533	17.3873	0.470412	0.385581	0.785589	0.197151	337.123	IOER-Database 2020	kg/m3 above surface volume
Commercial and industrial buildings [kg/m3]	23.784	0.00698496	0.568308	0.0500842	185.847	15.423	0.516278	112.788	47.7167	2.42451	0.645731	0.292749	0.721827	390.784	IOER-Database 2020	kg/m3 BRI
motorway [t/m2]	0	0	0	0	0	0	0	1.73443	0	0	0	0.0219621	0	1.75639	Steger et al. 2011; Wiedenhofer et al. 2015; Virág et al. in prep.; Knappe et al. 2015	t/m2
primary [t/m2]	0	0	0	0	0	0	0	1.34756	0	0	0	0.0179238	0	1.36548	Steger et al. 2011; Wiedenhofer et al. 2015; Virág et al. in prep.; Knappe et al. 2015	t/m2
secondary [t/m2]	0	0	0	0	0	0	0	1.25537	0	0	0	0.0148637	0	1.27024	Steger et al. 2011; Wiedenhofer et al. 2015; Virág et al. in prep.; Knappe et al. 2015	t/m2
tertiary [t/m2]	0	0	0	0	0	0	0	1.13259	0	0	0	0.0124932	0	1.14509	Steger et al. 2011; Wiedenhofer et al. 2015; Virág et al. in prep.; Knappe et al. 2015	t/m2
other [t/m2]	0	0	0	0	0	0	0	1.13259	0	0	0	0.0124932	0	1.14509	same as tertiary	t/m2
gravel [t/m2]	0	0	0	0	0	0	0	0.304224	0	0	0	0.00202982	0	0.306253	Knappe et al. 2015	t/m2
motorway on bridge, excl. bridge [t/m2]	0	0	0	0	0	0	0	0.41728	0	0	0	0.0219621	0	0.439242	Steger et al. 2011; Wiedenhofer et al. 2015; Virág et al. in prep.; Knappe et al. 2015	t/m2
motorway bridge excl. road surface [t/m2]	0.116776	0	0	0	1.53395	0	0	0	0	0	0	0	0	1.65073	Gassner et al. 2020	t/m2
all other roads on bridge, excl. bridge [t/m2]	0	0	0	0	0	0	0	0.286778	0	0	0	0.0150936	0	0.301872	Steger et al. 2011; Wiedenhofer et al. 2015; Virág et al. in prep.; Knappe et al. 2015	t/m2
road bridge excl. road surface [t/m2]	0.136046	0	0	0	1.29526	0	0	0	0	0	0	0	0	1.4313	Gassner et al. 2020	t/m2
road tunnel [t/m2 tube]	0.171788	0	0	0	4.55672	0	0	0	0	0	0	0	0	4.72851	Steger et al. 2011	t/m2 tube
Airport runways, taxways and parking (for planes) [t/m2]	0	0	0	0	0	0	0	1.73443	0	0	0	0.0219621	0	1.75639	same as motorway	t/m2
railway [t/m2]	0.0158715	0.000630833	0.000291667	0.000108333	0.0433207	2.16667e-05	0	0.285145	0	0.00297617	0	0	0.000686	0.349052	Steger et al. 2011; Haban 2016	t/m2
tram [t/m2]	0.0171429	0.001	0	0	0.557143	0	0	0.04	0	0	0	0	0	0.615286	Gassner et al. 2018	t/m2
subway underground [t/m2]	0.642555	0.00753639	0.00463262	0	13.1887	0	0	0	0	0	0	0	0	13.8434	Lederer et al. 2016	t/m2
above ground (bridge) [t/m2]	0.34767	0.00753639	0.00632429	0	4.61439	0	0	0.428173	0	0	0	0	0	5.4041	Lederer et al. 2016	t/m2
above ground (surface level) [t/m2]	0.242542	0.00753639	0.00463262	0	2.33765	0	0	0.428173	0	0	0	0	0	3.02053	Lederer et al. 2016	t/m2
all other tracks [t/m2]	0.0171429	0.001	0	0	0.557143	0	0	0.04	0	0	0	0	0	0.615286	same as tram	t/m2
Railway bridge, excl elevated city-railway on stilts [t/m2]	1.45484	0	0	0	0.120299	0	0	0	0	0	0	0	0	1.57514	Steger et al. 2011, Gassner et al. 2020	t/m2
railway tunnel [t/m2 tube]	0.153456	0	0	0	4.07044	0	0	0	0	0	0	0	0	4.2239	Steger et al. 2011	t/m2 tube

## Sheet: 2_MI_AUT
Tag	Iron/steel	copper	aluminum	all other metals	concrete (cement + aggregate)	bricks	Glass	Aggregate (except for concrete)	all other minerals	timber	other biomass-based materials (including boards, etc)	bitumen	all other fossil fuel based materials	Overall total material intensity	Source & Assumption	UNIT
Garage/lightweight building [kg/m3]	2.02883	0.226581	0	0.0643095	146.923	0	0	67.1955	18.3324	38.2259	0	0	0.00491571	273.002	Lanau et al. 2020	kg/m3 above surface volume
Single-family residential buildings [kg/m3]	10.8963	0	0	0	241.738	127.302	0.909324	29.7107	5.50789	6.29044	0	0	0.209211	422.564	Lederer et al. 2020, Statistik Austria 2011	kg/m3 above surface volume
Multi-family buildings [kg/m3]	11.9683	0	0	0	258.059	116.16	0.837898	28.609	5.1083	6.19196	0	0	0.330458	427.265	Lederer et al. 2020, Statistik Austria 2011	kg/m3 above surface volume
Multi-family high-rise buildings (>30m) [kg/m3]	30.7436	0	0	0	281.445	0	0.582878	5.12533	17.3873	0.470412	0.385581	0.785589	0.197151	337.123	IOER-Database 2020	kg/m3 above surface volume
Commercial and industrial buildings [kg/m3]	12.4731	0	0	0	220.951	89.6313	0.639489	24.5321	2.8471	3.35329	0	0	0.434459	354.862	Lederer et al. 2020, Statistik Austria 2011	kg/m3 above surface volume
motorway [t/m2]	0	0	0	0	0	0	0	1.73443	0	0	0	0.0219621	0	1.75639	Steger et al. 2011; Wiedenhofer et al. 2015; Virág et al. in prep.; Knappe et al. 2015	t/m2
primary [t/m2]	0	0	0	0	0	0	0	1.34756	0	0	0	0.0179238	0	1.36548	Steger et al. 2011; Wiedenhofer et al. 2015; Virág et al. in prep.; Knappe et al. 2015	t/m2
secondary [t/m2]	0	0	0	0	0	0	0	1.25537	0	0	0	0.0148637	0	1.27024	Steger et al. 2011; Wiedenhofer et al. 2015; Virág et al. in prep.; Knappe et al. 2015	t/m2
tertiary [t/m2]	0	0	0	0	0	0	0	1.13259	0	0	0	0.0124932	0	1.14509	Steger et al. 2011; Wiedenhofer et al. 2015; Virág et al. in prep.; Knappe et al. 2015	t/m2
other [t/m2]	0	0	0	0	0	0	0	1.13259	0	0	0	0.0124932	0	1.14509	same as tertiary	t/m2
gravel [t/m2]	0	0	0	0	0	0	0	0.304224	0	0	0	0.00202982	0	0.306253	Knappe et al. 2015	t/m2
motorway on bridge, excl. bridge [t/m2]	0	0	0	0	0	0	0	0.41728	0	0	0	0.0219621	0	0.439242	Steger et al. 2011; Wiedenhofer et al. 2015; Virág et al. in prep.; Knappe et al. 2015	t/m2
motorway bridge excl. road surface [t/m2]	0.116776	0	0	0	1.53395	0	0	0	0	0	0	0	0	1.65073	Gassner et al. 2020	t/m2
all other roads on bridge, excl. bridge [t/m2]	0	0	0	0	0	0	0	0.286778	0	0	0	0.0150936	0	0.301872	Steger et al. 2011; Wiedenhofer et al. 2015; Virág et al. in prep.; Knappe et al. 2015	t/m2
road bridge excl. road surface [t/m2]	0.136046	0	0	0	1.29526	0	0	0	0	0	0	0	0	1.4313	Gassner et al. 2020	t/m2
road tunnel [t/m2 tube]	0.0963501	0	0	0	2.55571	0	0	0	0	0	0	0	0	2.65206	Steger et al. 2011	t/m2 tube
Airport runways, taxways and parking (for planes) [t/m2]	0	0	0	0	0	0	0	1.73443	0	0	0	0.0219621	0	1.75639	same as motorway	t/m2
railway [t/m2]	0.0160678	0.000630833	0.000291667	0.000108333	0.0294545	2.16667e-05	0	0.26981	0	0.0106292	0	0	0.00133944	0.328354	Steger et al. 2011; Haban 2015; Holzforschung Austria 2018	t/m2
tram [t/m2]	0.0171429	0.001	0	0	0.557143	0	0	0.04	0	0	0	0	0	0.615286	Gassner et al. 2018	t/m2
subway underground [t/m2]	0.642555	0.00753639	0.00463262	0	13.1887	0	0	0	0	0	0	0	0	13.8434	Lederer et al. 2016	t/m2
above ground (bridge) [t/m2]	0.34767	0.00753639	0.00632429	0	4.61439	0	0	0.428173	0	0	0	0	0	5.4041	Lederer et al. 2016	t/m2
above ground (surface level) [t/m2]	0.242542	0.00753639	0.00463262	0	2.33765	0	0	0.428173	0	0	0	0	0	3.02053	Lederer et al. 2016	t/m2
all other tracks [t/m2]	0.0171429	0.001	0	0	0.557143	0	0	0.04	0	0	0	0	0	0.615286	same as tram	t/m2
Railway bridge, excl elevated city-railway on stilts [t/m2]	1.45484	0	0	0	0.120299	0	0	0	0	0	0	0	0	1.57514	Steger et al. 2011, Gassner et al. 2020	t/m2
railway tunnel [t/m2 tube]	0.136859	0	0	0	3.63022	0	0	0	0	0	0	0	0	3.76707	Steger et al. 2011	t/m2 tube

## Sheet: 3_GER_stocks
Stock	Item	UNIT	Iron/steel	copper	aluminum	all other metals	Total metals	concrete (cement + aggregate)	bricks	Glass	Aggregate (except for concrete)	all other minerals	Total non-metallic Minerals	timber	other biomass-based materials (including boards, etc)	Total biomass	bitumen	all other fossil fuel based materials	Total fossil fuel based materials	Total stock items	Total categories
Garage/lightweight building	total	Mt	2.20746	0.246529	0	0.0699722	2.52396	159.859	0	0	73.1118	19.9465	252.918	41.5915	0	41.5915	0	0.00535318	0.00535318	297.039	0
Single-family residential buildings	total	Mt	425.356	0	1.43114	0	426.787	4389.79	1002.49	29.6223	706.116	4462.41	10590.4	239.689	61.2184	300.907	5.21277	22.7756	27.9884	11346.1	0
Multi-family	total	Mt	219.453	0	0	0.186009	219.639	2060.68	901.614	6.08426	234.711	1171.22	4374.31	45.2006	16.9779	62.1785	7.08987	5.8135	12.9034	4669.03	0
Multi-family, high-rise residential buildings (>30m modelled building height)	total	Mt	1.25322	0	0	0	1.25322	11.4727	0	0.0237604	0.208928	0.708773	12.4142	0.0191757	0.0157177	0.0348934	0.0320236	0.00803657	0.0400602	13.7424	0
Commercial and industrial buildings	total	Mt	340.217	0.0998452	8.12938	0.716368	349.163	2658.44	220.618	7.38511	1613.37	682.562	5182.37	34.6813	9.23683	43.9182	4.18764	10.3254	14.513	5589.96	21915.9
motorway	total	Mt	0	0	0	0	0	0	0	0	918.524	0	918.524	0	0	0	11.6308	0	11.6308	930.155	0
primary	total	Mt	0	0	0	0	0	0	0	0	722.31	0	722.31	0	0	0	9.60744	0	9.60744	731.917	0
secondary	total	Mt	0	0	0	0	0	0	0	0	1277.57	0	1277.57	0	0	0	15.1265	0	15.1265	1292.69	0
tertiary	total	Mt	0	0	0	0	0	0	0	0	5605.6	0	5605.6	0	0	0	61.8333	0	61.8333	5667.43	0
other	total	Mt	0	0	0	0	0	0	0	0	2248.4	0	2248.4	0	0	0	24.8013	0	24.8013	2273.21	0
gravel	total	Mt	0	0	0	0	0	0	0	0	652.207	0	652.207	0	0	0	4.35161	0	4.35161	656.559	0
motorway on bridge, excl. bridge	only surface	Mt	0	0	0	0	0	0	0	0	10.3158	0	10.3158	0	0	0	0.542935	0	0.542935	10.8587	0
motorway bridge excl. road surface	only bridge	Mt	2.87981	0	0	0	2.87981	37.8287	0	0	0	0	37.8287	0	0	0	0	0	0	40.7085	0
all other roads on bridge, excl. bridge	only surface	Mt	0	0	0	0	0	0	0	0	13.3858	0	13.3858	0	0	0	0.704516	0	0.704516	14.0903	0
road bridge excl. road surface	only bridge	Mt	6.35015	0	0	0	6.35015	60.4579	0	0	0	0	60.4579	0	0	0	0	0	0	66.8081	0
Road tunnel (GER)	only tube without road or railway infrastructure within it	Mt	2.18035	0	0	0	2.18035	57.8343	0	0	0	0	57.8343	0	0	0	0	0	0	60.0147	11744.4
Airport runways	total	Mt	0	0	0	0	0	0	0	0	62.8483	0	62.8483	0	0	0	0.795812	0	0.795812	63.6441	0
Parking	total	Mt	0	0	0	0	0	0	0	0	860.343	0	860.343	0	0	0	10.894	0	10.894	871.237	934.881
railway (GER)	total	Mt	10.9099	0.433626	0.200491	0.074465	11.6185	29.7782	0.0148957	0	196.006	0	225.799	2.04579	0	2.04579	0	0.47155	0.47155	239.935	0
tram	total	Mt	0.440498	0.0256957	0	0	0.466194	14.3162	0	0	1.02783	0	15.344	0	0	0	0	0	0	15.8102	0
subway underground	total	Mt	3.68588	0.0432309	0.0265741	0	3.75569	75.6542	0	0	0	0	75.6542	0	0	0	0	0	0	79.4099	0
above ground (bridge)	total	Mt	0.103815	0.00225037	0.00188844	0	0.107953	1.37786	0	0	0.127853	0	1.50571	0	0	0	0	0	0	1.61367	0
above ground (surface level)	total	Mt	0.359643	0.011175	0.00686929	0	0.377687	3.46628	0	0	0.634898	0	4.10118	0	0	0	0	0	0	4.47887	0
all other tracks	total	Mt	0.421654	0.0245965	0	0	0.446251	13.7038	0	0	0.98386	0	14.6876	0	0	0	0	0	0	15.1339	0
Railway bridge, excl elevated city-railway on stilts	bridge without rail "on top" of it	Mt	19.769	0	0	0	19.769	1.63469	0	0	0	0	1.63469	0	0	0	0	0	0	21.4037	0
Railway tunnel (GER)	only tube without railway infrastructure within it	Mt	3.28465	0	0	0	3.28465	87.1259	0	0	0	0	87.1259	0	0	0	0	0	0	90.4105	468.196
TOTAL		Mt	1038.87	0.886949	9.79634	1.04681	1050.6	9663.42	2124.74	43.1154	15197.8	6336.85	33365.9	363.227	87.4489	450.676	156.81	39.3995	196.21	35063.4	35063.4

## Sheet: 4_AUT_stocks
Stock	Item	UNIT	Iron/steel	copper	aluminum	all other metals	Total metals	concrete (cement + aggregate)	bricks	Glass	Aggregate (except for concrete)	all other minerals	Total non-metallic Minerals	timber	other biomass-based materials (including boards, etc)	Total biomass	bitumen	all other fossil fuel based materials	Total fossil fuel based materials	Total stock items	Total categories
Garage/lightweight building	total	Mt	0.340676	0.0380467	0	0.0107988	0.389521	24.671	0	0	11.2833	3.07833	39.0326	6.41879	0	6.41879	0	0.000826153	0.000826153	45.8418	0
Single-family residential buildings	total	Mt	26.4149	0	0	0	26.4149	586.021	308.607	2.20438	72.0247	13.3522	982.209	15.2493	0	15.2493	0	0.507167	0.507167	1024.38	0
Multi-family	total	Mt	15.4201	0	0	0	15.4201	332.486	149.662	1.07956	36.8602	6.58159	526.669	7.97779	0	7.97779	0	0.425768	0.425768	550.493	0
Multi-family, high-rise residential buildings (>30m modelled building height)	total	Mt	0.0938186	0	0	0	0.0938186	0.858869	0	0.00177874	0.0156407	0.05306	0.929348	0.00143552	0.00117665	0.00261218	0.00239734	0.000601632	0.00299897	1.02878	0
Commercial and industrial buildings	total	Mt	22.0584	0	0	0	22.0584	390.746	158.511	1.13092	43.3843	5.03502	598.807	5.93021	0	5.93021	0	0.768331	0.768331	627.564	2249.31
motorway	total	Mt	0	0	0	0	0	0	0	0	139.953	0	139.953	0	0	0	1.77215	0	1.77215	141.726	0
primary	total	Mt	0	0	0	0	0	0	0	0	157.575	0	157.575	0	0	0	2.0959	0	2.0959	159.671	0
secondary	total	Mt	0	0	0	0	0	0	0	0	172.689	0	172.689	0	0	0	2.04465	0	2.04465	174.734	0
tertiary	total	Mt	0	0	0	0	0	0	0	0	996.341	0	996.341	0	0	0	10.9903	0	10.9903	1007.33	0
other	total	Mt	0	0	0	0	0	0	0	0	362.566	0	362.566	0	0	0	3.99933	0	3.99933	366.565	0
gravel	total	Mt	0	0	0	0	0	0	0	0	146.604	0	146.604	0	0	0	0.978164	0	0.978164	147.583	0
motorway on bridge, excl. bridge	only surface	Mt	0	0	0	0	0	0	0	0	2.80526	0	2.80526	0	0	0	0.147645	0	0.147645	2.95291	0
motorway bridge excl. road surface	only bridge	Mt	0.783109	0	0	0	0.783109	10.2868	0	0	0	0	10.2868	0	0	0	0	0	0	11.0699	0
all other roads on bridge, excl. bridge	only surface	Mt	0	0	0	0	0	0	0	0	2.50816	0	2.50816	0	0	0	0.132008	0	0.132008	2.64016	0
road bridge excl. road surface	only bridge	Mt	1.18986	0	0	0	1.18986	11.3283	0	0	0	0	11.3283	0	0	0	0	0	0	12.5181	0
Road tunnel (AT)	only tube without road or railway infrastructure within it	Mt	1.15713	0	0	0	1.15713	30.6931	0	0	0	0	30.6931	0	0	0	0	0	0	31.8502	2058.64
Airport runways	total	Mt	0	0	0	0	0	0	0	0	10.579	0	10.579	0	0	0	0.133955	0	0.133955	10.7129	0
Parking	total	Mt	0	0	0	0	0	0	0	0	98.5232	0	98.5232	0	0	0	1.24754	0	1.24754	99.7708	110.484
railway (AT)	total	Mt	1.60313	0.0629397	0.0291007	0.0108084	1.70598	2.93876	0.00216208	0	26.9197	0	29.8607	1.0605	0	1.0605	0	0.13364	0.13364	32.7608	0
tram	total	Mt	0.0516743	0.00301433	0	0	0.0546886	1.67941	0	0	0.120573	0	1.79999	0	0	0	0	0	0	1.85468	0
subway underground	total	Mt	0.475298	0.00557466	0.00342674	0	0.484299	9.75567	0	0	0	0	9.75567	0	0	0	0	0	0	10.24	0
above ground (bridge)	total	Mt	0.0954369	0.00206877	0.00173604	0	0.0992417	1.26667	0	0	0.117535	0	1.3842	0	0	0	0	0	0	1.48345	0
above ground (surface level)	total	Mt	0.107698	0.00334644	0.00205706	0	0.113101	1.038	0	0	0.190125	0	1.22813	0	0	0	0	0	0	1.34123	0
all other tracks	total	Mt	0.0858199	0.00500616	0	0	0.0908261	2.78915	0	0	0.200246	0	2.98939	0	0	0	0	0	0	3.08022	0
Railway bridge, excl elevated city-railway on stilts	bridge without rail "on top" of it	Mt	2.99448	0	0	0	2.99448	0.247611	0	0	0	0	0.247611	0	0	0	0	0	0	3.24209	0
Railway tunnel (AT)	only tube without railway infrastructure within it	Mt	1.17748	0	0	0	1.17748	31.2328	0	0	0	0	31.2328	0	0	0	0	0	0	32.4103	86.4127
TOTAL		Mt	74.0489	0.119997	0.0363206	0.0216072	74.2269	1438.04	616.781	4.41664	2281.26	28.1002	4368.6	36.638	0.00117665	36.6392	23.544	1.83633	25.3803	4504.84	4504.84
